# Supplementary material for: The effect of decreasing human activity from COVID‐19 on the foraging of fallen fruit by omnivores
Source: Ecol Evol. 2022 Dec 25;12(12):e9657. doi: 10.1002/ece3.9657 (PMC9790803; doi:10.1002/ece3.9657)
Supplement: Supplementary file 1 — Table S1 and S2 [file ECE3-12-0-s001.xlsx]

## Sheet: Table S1
	Table S1. GLMM coefficients of temporal factors on duration of foraging visit by raccoon dog and Japanese badger on ginkgo and muku trees
	Rank	Model		Variables	Mean	SE	Z	p	AICc
	Raccoon dog
	1	year		Intercept	3.1557	0.0971	32.498	<0.001	8675
				Year	0.2971	0.0983	3.022	0.00251
	2	year + hour		Intercept	3.13279	0.104483	29.984	<0.001	8676.7
				Year	0.298181	0.098319	3.033	0.00242
				Hour	0.002033	0.003425	0.594	0.55284
	Japanese badger
	1	null		Intercept	3.54374	0.08885	39.89	<0.001	2885.5
	2	year		Intercept	3.4165	0.1504	22.717	<0.001	2886.4
				Year	0.2001	0.1876	1.067	0.286
	3	hour		Intercept	3.21376	0.16602	19.358	<0.001	2887.6
				Hour	-9.804e-05	0.005633	-0.017	0.986
	Given that 2019 serves as the reference year for the coefficient "Year," values of "Year" show how many times was the durations of foraging visits in 2020 compared to those in 2019.
	Significant factors are in bold (p < 0.05).

## Sheet: Table S2
	Table S2. GLMM standardised coefficients of environmental factors on frequency of foraging visits by raccoon dog and Japanese badger on ginkgo and muku trees in 2020
	Rank	Model		Variables	Mean	SE	Z	p	AICc
	Raccoon dog–Ginkgo
	1	FR		Intercept	-0.9381	0.2077	-4.517	<0.001	1189.5
				FR	0.699	0.211	3.314	<0.001
	2	FR + DP		Intercept	-0.9353	0.1976	-4.734	<0.001	1190.8
				FR	0.6747	0.202	3.34	<0.001
				DP	-0.1727	0.1959	-0.882	0.377796
	3	FR + DP + DS		Intercept	-0.9399	0.1816	-5.175	<0.001	1191.3
				FR	0.6737	0.186	3.622	0.002
				DP	-0.3438	0.2235	-1.538	0.124015
				DS	-0.2851	0.2237	-1.275	0.202438
	Raccoon dog–Muku
	1	FR		Intercept	-2.0523	0.1288	-15.932	<0.001	596.5
				FR	0.2387	0.1181	2.021	0.0433
	2	FR + DP		Intercept	-2.0533	0.122	-16.834	<0.001	597.4
				FR	0.2128	0.1113	1.912	0.0559
				DP	-0.1326	0.1229	-1.078	0.2809
	3	null		Intercept	-2.054	0.1569	-13.1	<0.001	597.8
	4	FR + DS		Intercept	-2.05154	0.12641	-16.23	<0.001	598.4
				FR	0.22565	0.12132	1.86	0.0629
				DS	-0.04598	0.13564	-0.339	0.7346
	5	DP		Intercept	-2.0545	0.1452	-14.147	<0.001	598.5
				DP	-0.1737	0.1434	-1.211	0.226
	6	FR + DP + DS		Intercept	-2.05245	0.11877	-17.281	<0.001	599.3
				FR	0.19875	0.1123	1.77	0.0768
				DP	-0.13355	0.1205	-1.108	0.2678
				DS	-0.05237	0.12767	-0.41	0.6816
	Japanese badger–Ginkgo
	1	FR		Intercept	-4.0108	0.2851	-14.068	<0.001	163.1
				FR	0.599	0.2175	2.754	0.00589
	2	FR + DP		Intercept	-4.0539	0.2952	-13.733	<0.001	163.6
				FR	0.5217	0.2182	2.391	0.0168
				DP	-0.3514	0.2957	-1.188	0.2347
	3	FR + DP + DS		Intercept	-4.1028	0.3151	-13.022	<0.001	165
				FR	0.6061	0.2606	2.326	0.02
				DP	-0.5112	0.3612	-1.415	0.157
				DS	-0.243	0.3323	-0.731	0.465
	4	FR + DS		Intercept	-4.00539	0.28433	-14.087	<0.001	165.1
				FR	0.57301	0.23972	2.39	0.0168
				DS	0.05958	0.25067	0.238	0.8121
	Japanese badger–Muku
	1	null		Intercept	-0.8452	0.4656	-1.815	0.0695	692.7
	2	DS		Intercept	-0.8699	0.4431	-1.963	0.0496	694.1
				DS	-0.3619	0.4531	-0.799	0.4245
	3	DP		Intercept	-0.84534	0.46561	-1.816	0.0694	694.7
				DP	-0.02242	0.47937	-0.047	0.9627
	4	FR		Intercept	-0.84501	0.465387	-1.816	0.0694	694.7
				FR	0.009265	0.473278	0.02	0.9844
	5	FR + DS		Intercept	-0.8758	0.4449	-1.969	0.049	696
				FR	-0.139	0.4889	-0.284	0.776
				DS	-0.4148	0.4923	-0.843	0.399
	Each coefficient show standardized value.
	FR: fruit production, DP; distance from protected area, DS; degree of shelter.
	Significant factors are in bold (p < 0.05).
